# Supplementary material for: Assessment of the Genetic Characteristics of a Generation Born during a Long-Term Socioeconomic Crisis
Source: Genes (Basel). 2023 Nov 11;14(11):2064. doi: 10.3390/genes14112064 (PMC10671057; doi:10.3390/genes14112064)
Supplement: Supplementary file 1 [file genes-14-02064-s001.zip]

Archive with 1 entries (1 files):
- genes-2686799-supplementary.pdf
